# Supplementary material for: Four-Year Longitudinal Epidemiological Study on the Association Between a Multi-Item Saliva Testing System and Oral and Gut Microbiota
Source: Microorganisms. 2025 Oct 30;13(11):2483. doi: 10.3390/microorganisms13112483 (PMC12654230; doi:10.3390/microorganisms13112483)
Supplement: Supplementary file 1 [file microorganisms-13-02483-s001.zip]

Archive with 1 entries (1 files):
- microorganisms-3923108-supplementary.pdf
